# Supplementary material for: Towards the optical cochlear implant: optogenetic approaches for hearing restoration
Source: EMBO Mol Med. 2020 Mar 30;12(4):e11618. doi: 10.15252/emmm.201911618 (PMC7136966; doi:10.15252/emmm.201911618)
Supplement: Supplementary file 2 — Source Data for Figure 4 [file EMMM-12-e11618-s002.zip]

Archive with 7 entries (6 files):
- fig4_panelC_1578940239_3.tiff
- __MACOSX/
- __MACOSX/._fig4_panelC_1578940239_3.tiff
- fig4_panelA_1578940238_1.ai
- __MACOSX/._fig4_panelA_1578940238_1.ai
- fig4_panelB_1578940239_2.ai
- __MACOSX/._fig4_panelB_1578940239_2.ai
